# Supplementary material for: In-section Click-iT detection and super-resolution CLEM analysis of nucleolar ultrastructure and replication in plants
Source: Nat Commun. 2024 Mar 19;15:2445. doi: 10.1038/s41467-024-46324-6 (PMC10950858; doi:10.1038/s41467-024-46324-6)
Supplement: Supplementary file 6 — Source Data [file 41467_2024_46324_MOESM6_ESM.xlsx]

## Sheet: List1
IRF quantification - size				IRF quantification - IRFs / nuc
Size (nm^2)	WT (n = 29)	fas1 (n = 26)	nuc1 (n = 18)	#IRFs per nucleolus	WT	fas1	nuc1
	120	169	187		1	3	1
	130	69	200		6	3	1
	58	183	224		1	1	2
	103	209	184		4	1	3
	129	220	228		1	3	1
	67	292	178		3	2	1
	83	179	175		1	2	1
	84	188	190		2	1	1
	134	219	205		5	1	1
	136	136	79		1	1	2
	126	189	162		1	5	1
	163	121	120		2	2	1
	90	176	135		1		2
	184	206	166
	137	174	156
	184	117	228
	183	133	152
	142	145	211
	78	117
	177	91
	212	192
	56	91
	55	136
	84	190
	127	185
	293	186
	142
	200
	87
Average	129.79	165.88	176.66		2.23077	2.08333	1.38462
S.D.	53.8909	47.847	38.1736		1.6712	1.18732	0.624926
	IRF quantification
	wt	fas1	nuc1

## Sheet: List2
		FC quantification - size					#FCs per nucleolus
		Size (nm^2)	WT (n = 31)	fas1 (n = 54)	nuc1 (n = 39)		WT	fas1	nuc1
			289	168	320		6	3	3
			269	195	176		6	3	4
			185	202	199		1	3	5
			352	227	137		3	4	6
			183	136	128		2	6	5
			363	128	173		3	6	3
			260	220	108		2	3	9
			143	194	332		1	4	1
			441	209	273		1	3	1
			139	181	548		1	4	1
			169	177	221		1	4
			138	154	304		1	1
			152	106	505		1	7
			321	110	229		2	4
			167	109	275			4
			222	110	174			5
			250	138	172
			274	106	240
			606	200	160
			505	134	79
			390	141	233
			500	157	136
			419	109	72
			248	229	157
			313	424	185
			306	494	93
			251	654	116
			352	452	196
			298	111	155
			271	156	135
			311	148	442
				104	126
				237	128
				125	130
				206	158
				154	310
				162	283
				147	489
				97	194
				101
				132
				133
				293
				195
				288
				131
				146
				111
				85
				163
				139
				108
				238
				133
		Average	293.129	183.463	217.718		2.21429	4	3.8
		S.D.	114.28	105.434	115.673		1.69784	1.41421	2.44131
			Fibrillar center size analysis
			WT	fas1	nuc1

## Sheet: List3
		DBSCAN clustering analysis (SMLM)
		Number of S-phase clusters	WT (n = 19)	fas1 = (n = 22)	nuc1 (n = 27)
			94	31	15
			26	51	60
			52	36	54
			80	176	160
			267	84	62
			275	146	263
			49	28	43
			128	64	41
			69	40	60
			263	31	41
			260	111	27
			60	169	30
			45	46	75
			203	212	38
			245	102	30
			167	191	46
			180	256	96
			248	93	91
			123	279	60
				58	343
				138	251
				132	78
					60
					90
					153
					183
					87
		Average	149.158	112.455	93.963
		S.D.	87.9331	73.8916	79.6969
			DBScan analysis
			WT	fas1	nuc1
